# Supplementary material for: proNGF Involvement in the Adult Neurogenesis Dysfunction in Alzheimer’s Disease
Source: Int J Mol Sci. 2021 Oct 4;22(19):10744. doi: 10.3390/ijms221910744 (PMC8509282; doi:10.3390/ijms221910744)
Supplement: Supplementary file 1 [file ijms-22-10744-s001.zip]

Archive with 1 entries (1 files):
- ijms-1375902-supplementary.pdf
